# Supplementary material for: Degradation of Patulin in Pear Juice and Apple Juice by Ascorbic Acid and the Combination of Ascorbic Acid and Ferrous Iron
Source: Toxins (Basel). 2022 Oct 28;14(11):737. doi: 10.3390/toxins14110737 (PMC9696537; doi:10.3390/toxins14110737)
Supplement: Supplementary file 1 [file toxins-14-00737-s001.zip]

Archive with 1 entries (1 files):
- toxins-1965776 supplementary LAYOUT replaced.pdf
